# Supplementary material for: Diagnostic Accuracy of High-Grade Intraepithelial Papillary Capillary Loops by Narrow Band Imaging for Early Detection of Oral Malignancy: A Cross-Sectional Clinicopathological Imaging Study
Source: Cancers (Basel). 2022 May 13;14(10):2415. doi: 10.3390/cancers14102415 (PMC9139655; doi:10.3390/cancers14102415)
Supplement: Supplementary file 1 [file cancers-14-02415-s001.zip]

Archive with 1 entries (1 files):
- cancers-1708867-supplementary.pdf
